# Supplementary material for: Sex Differences in Non-Acute Myocardial Infarction Cardiogenic Shock: Insights from the Northwell-Shock Registry
Source: J Clin Med. 2025 Jun 16;14(12):4274. doi: 10.3390/jcm14124274 (PMC12194614; doi:10.3390/jcm14124274)
Supplement: Supplementary file 1 [file jcm-14-04274-s001.zip]

Archive with 1 entries (1 files):
- jcm-3687925-supplementary.pdf
